# Supplementary material for: Correlates of Rehabilitation Length of Stay in Asian Traumatic Brain Injury Inpatients in a Superaged Country: A Retrospective Cohort Study
Source: Life (Basel). 2025 Jul 18;15(7):1136. doi: 10.3390/life15071136 (PMC12297994; doi:10.3390/life15071136)
Supplement: Supplementary file 1 [file life-15-01136-s001.zip]

Archive with 4 entries (4 files):
- Data supplement file S3.pdf
- Data supplement S4_STROBE_TBIRLOS_CHUAKSG.pdf
- Data supplement file S2_LOV_2DSRB2023_00873.pdf
- Data supplementary file_Ethics Approval S1.pdf
